# Supplementary material for: Fc-Engineered Therapeutic Antibodies: Recent Advances and Future Directions
Source: Pharmaceutics. 2023 Sep 28;15(10):2402. doi: 10.3390/pharmaceutics15102402 (PMC10610324; doi:10.3390/pharmaceutics15102402)
Supplement: Supplementary file 1 [file pharmaceutics-15-02402-s001.zip]

Archive with 1 entries (1 files):
- pharmaceutics-2590065-supplementary.xlsx
