# Supplementary material for: Fc-Engineered Therapeutic Antibodies: Recent Advances and Future Directions
Source: Pharmaceutics. 2023 Sep 28;15(10):2402. doi: 10.3390/pharmaceutics15102402 (PMC10610324; doi:10.3390/pharmaceutics15102402)
Supplement: Supplementary file 1 [file pharmaceutics-15-02402-s001.zip › pharmaceutics-2590065-supplementary.xlsx]

## Sheet: Tabelle1
Antibody Name	Type of Antibody	Target	Disease	Reference
Muromonab-CD3 (Orthoclone)	Murine Monoclonal Ab	CD3	Acute rejection of organ transplants	https://pubmed.ncbi.nlm.nih.gov/2503348/
Rituximab (Rituxan)	Chimeric Monoclonal Ab	CD20	Non-Hodgkin's lymphoma	https://pubmed.ncbi.nlm.nih.gov/28983798/
Trastuzumab (Herceptin)	Humanized Monoclonal Ab	HER2	HER2+ breast cancer	https://pubmed.ncbi.nlm.nih.gov/28215665/
Adalimumab (Humira)	Fully Human Monoclonal Ab	TNF-α	Rheumatoid arthritis	https://pubmed.ncbi.nlm.nih.gov/19024278/
Omalizumab (Xolair)	Humanized Monoclonal Ab	IgE	Allergic asthma	https://pubmed.ncbi.nlm.nih.gov/30310816/
Abciximab	Antibody Fragment	GP IIb/IIIa	Prevent platelet aggregation	https://pubmed.ncbi.nlm.nih.gov/26652157/
Ranibizumab	Antibody Fragment	VEGF	Age-related macular degeneration	https://pubmed.ncbi.nlm.nih.gov/33447937/
Certolizumab Pegol	Antibody Fragment	TNF-α	Rheumatoid arthritis	https://pubmed.ncbi.nlm.nih.gov/32207094/
Idarucizumab	Antibody Fragment	Dabigatran (Direct Thrombin Inhibitor)	Reversal of anticoagulation	https://pubmed.ncbi.nlm.nih.gov/28950812/
Brolucizumab	Antibody Fragment	VEGF	Age-related macular degeneration	https://pubmed.ncbi.nlm.nih.gov/30986442/
Caplacizumab	Antibody Fragment	vWF	Thrombotic thrombocytopenic purpura	https://pubmed.ncbi.nlm.nih.gov/30625070/
Obinutuzumab	IgG1 glycosylation	CD20	Lymphoma	https://pubmed.ncbi.nlm.nih.gov/28976863/
Atezolizumab	IgG1 mutated	PD-L1	Various cancers	https://pubmed.ncbi.nlm.nih.gov/32997907/
Tafasitamab	IgG1/2 chimera	CD19	Lymphoma	https://pubmed.ncbi.nlm.nih.gov/32946059/
BI 836826	Chimeric IgG1	CD37	Chronic lymphocytic leukemia	https://pubmed.ncbi.nlm.nih.gov/33683501/
Zalifrelimab	Checkpoint inhibitor	CTLA-4	Cancer therapy	https://pubmed.ncbi.nlm.nih.gov/34932394/
GEN1029	Hexabody	DR5	Various cancers	https://pubmed.ncbi.nlm.nih.gov/33885752/
Margetuximab	IgG1 mutated	HER2	HER2-positive cancers	https://pubmed.ncbi.nlm.nih.gov/33761116/
LVGN6051	IgG4	CD137/4-1BB	Solid tumors	https://pubmed.ncbi.nlm.nih.gov/31105267/
Mogamulizumab	Afucosylated IgG1	CCR4	Lymphoma, others	https://pubmed.ncbi.nlm.nih.gov/30100375/
Ublituximab	YB2/0-produced IgG	CD20	Multiple sclerosis	https://pubmed.ncbi.nlm.nih.gov/36001711/
AIMab7195	IgG1	IgE/FcγRIIB	Allergic asthma, atopic diseases	https://www.mdpi.com/2073-4409/10/7/1697
Pembrolizumab	IgG4	PD-1	Various cancers	https://pubmed.ncbi.nlm.nih.gov/27398650/
Nivolumab	IgG4	PD-1	Various cancers	https://pubmed.ncbi.nlm.nih.gov/29792730/
Spesolimab (Spevigo)	IgG1	IL36R	Psoriasis	https://pubmed.ncbi.nlm.nih.gov/36418672/
Teplizumab (Tzield)	IgG1	CD3	Type 1 diabetes, immune-related complications	https://pubmed.ncbi.nlm.nih.gov/36877454/
Durvalumab (Imfinzi)	IgG1	PD-L1	Various cancers	https://pubmed.ncbi.nlm.nih.gov/34731446/
XmAb platform	IgG1	Not specified	Various clinical trials	https://pubmed.ncbi.nlm.nih.gov/30886871/
Nirsevimab (Beyfortus)	IgG1	RSV spike protein	RSV infections	https://pubmed.ncbi.nlm.nih.gov/36577878/
Tixagevimab	IgG1	SARS-CoV-2 spike protein	COVID-19	https://pubmed.ncbi.nlm.nih.gov/35727563/
Cilgavimab	IgG1	SARS-CoV-2 spike protein	COVID-19	https://pubmed.ncbi.nlm.nih.gov/35727563/
Emicizumab	IgG1	Factor IXa/Factor X	Hemophilia A with FVIII inhibitors	https://pubmed.ncbi.nlm.nih.gov/28691557/
Efgartigimod alfa (Vyvgart)	IgG1-derived Fc fragment	FcRn binding	Myasthenia gravis	https://pubmed.ncbi.nlm.nih.gov/35179720/
Rozanolixizumab	IgG4	FcRn binding	Myasthenia gravis	https://pubmed.ncbi.nlm.nih.gov/37656420/
Batoclimab	IgG1	FcRn binding	Myasthenia gravis	https://pubmed.ncbi.nlm.nih.gov/35412216/
Nipocalimab	IgG1	FcRn binding	Myasthenia gravis	https://pubmed.ncbi.nlm.nih.gov/35639288/
Orilanolimab	IgG4	FcRn binding	Pemphigus, autoimmune diseases	https://www.sciencedirect.com/science/article/pii/S009167492031037X
Epcoritamab (Epkinly)	IgG1	CD20/CD3	Diffuse large B cell lymphoma	https://pubmed.ncbi.nlm.nih.gov/37597091/
